# Supplementary material for: ﻿Taxonomic novelty in Pleomonodictydaceae and new reports for Ampelomycesquisqualis (Phaeosphaeriaceae), Melomastiamaolanensis and M.oleae (Pleurotremataceae)
Source: MycoKeys. 2024 Dec 17;111:147–80. doi: 10.3897/mycokeys.111.135456 (PMC11669012; doi:10.3897/mycokeys.111.135456)
Supplement: XML Treatment for Pleomonodictydaceae [file mycokeys.111.135456-treatment1.xml]

<!DOCTYPE tp:taxon-treatment
  PUBLIC "-//TaxonX//DTD Taxonomic Treatment Publishing DTD v0 20100105//EN" "tax-treatment-NSO.dtd">
<tp:taxon-treatment xmlns:tp="http://www.plazi.org/taxpub"><tp:treatment-meta><kwd-group><label>Taxon classification</label><kwd>
                <named-content content-type="kingdom">Fungi</named-content>
              </kwd><kwd>
                <named-content content-type="family">﻿Pleomonodictydaceae</named-content>
              </kwd></kwd-group><mixed-citation publication-type="journal"><person-group><name><surname>Bundhun</surname><given-names>Digvijayini</given-names></name><name><surname>Jones</surname><given-names>E. B. Gareth</given-names></name><name><surname>Jayawardena</surname><given-names>Ruvishika S.</given-names></name><name><surname>Camporesi</surname><given-names>Erio</given-names></name><name><surname>Wanasinghe</surname><given-names>Dhanushka N.</given-names></name><name><surname>Senanayake</surname><given-names>Indunil C.</given-names></name><name><surname>Thiyagaraja</surname><given-names>Vinodhini</given-names></name><name><surname>Hyde</surname><given-names>Kevin D.</given-names></name></person-group><article-title>﻿Taxonomic novelty in <tp:taxon-name><tp:taxon-name-part taxon-name-part-type="family">Pleomonodictydaceae</tp:taxon-name-part></tp:taxon-name> and new reports for <italic><tp:taxon-name><tp:taxon-name-part taxon-name-part-type="genus" reg="Ampelomyces">Ampelomyces</tp:taxon-name-part><tp:taxon-name-part taxon-name-part-type="species" reg="quisqualis">quisqualis</tp:taxon-name-part></tp:taxon-name></italic> (<tp:taxon-name><tp:taxon-name-part taxon-name-part-type="family">Phaeosphaeriaceae</tp:taxon-name-part></tp:taxon-name>), <italic><tp:taxon-name><tp:taxon-name-part taxon-name-part-type="genus" reg="Melomastia">Melomastia</tp:taxon-name-part><tp:taxon-name-part taxon-name-part-type="species" reg="maolanensis">maolanensis</tp:taxon-name-part></tp:taxon-name></italic> and <italic><tp:taxon-name><tp:taxon-name-part taxon-name-part-type="genus" reg="Melomastia">M.</tp:taxon-name-part><tp:taxon-name-part taxon-name-part-type="species" reg="oleae">oleae</tp:taxon-name-part></tp:taxon-name></italic> (<tp:taxon-name><tp:taxon-name-part taxon-name-part-type="family">Pleurotremataceae</tp:taxon-name-part></tp:taxon-name>)</article-title><source>MycoKeys</source><day>17</day><month>12</month><year>2024</year><volume>111</volume><fpage>147</fpage><lpage>180</lpage><pub-id pub-id-type="doi">10.3897/mycokeys.111.135456</pub-id></mixed-citation></tp:treatment-meta><tp:nomenclature><label>﻿</label><tp:taxon-name><object-id xmlns:xlink="http://www.w3.org/1999/xlink" content-type="arpha" xlink:type="simple">5EC512B1-4610-5991-8C9C-A159635F7402</object-id>Pleomonodictydaceae<object-id xmlns:xlink="http://www.w3.org/1999/xlink" xlink:type="simple">Index Fungorum: IF820279</object-id><object-id xmlns:xlink="http://www.w3.org/1999/xlink" xlink:type="simple">Facesoffungi Number: FoF08344</object-id></tp:taxon-name><tp:taxon-authority>Hern.-Restr., J. Mena &amp; Gené, Stud. Mycol. 86: 76 (2017), amended</tp:taxon-authority></tp:nomenclature><tp:treatment-sec sec-type="description" id="SECID0E6XBK"><title>Description.</title><p><bold><italic>Saprobic</italic></bold> on woody substrates in terrestrial and aquatic habitats. <bold>Sexual morph</bold>: <bold><italic>Ascomata</italic></bold> solitary or in groups, often growing under or in a pseudostroma, immersed, semi-immersed to erumpent, perithecial, brown to dark brown, ostiolate. <bold><italic>Ostiolar neck</italic></bold> papillate. <bold><italic>Peridium</italic></bold> multi-layered, outer layer usually fusing with the stroma or host tissue. <bold><italic>Pseudoparaphyses</italic></bold> hyaline, filiform, cellular. <bold><italic>Asci</italic></bold> bitunicate, 8-spored, clavate to cylindric-clavate, pedicellate, with an ocular chamber. <bold><italic>Ascospores</italic></bold> 1–3-seriate, fusiform to cylindrical, hyaline, septate, surrounded by a mucilaginous sheath. <bold>Asexual morph</bold>: hyphomycetous. See <xref ref-type="bibr" rid="B17">Hernández-Restrepo et al. (2017)</xref>, <xref ref-type="bibr" rid="B28">Jayasiri et al. (2019)</xref>, <xref ref-type="bibr" rid="B2">Bao et al. (2021)</xref> for further details.</p></tp:treatment-sec><tp:treatment-sec sec-type="type genus" id="SECID0ERZBK"><title>Type genus.</title><p><italic><tp:taxon-name><tp:taxon-name-part taxon-name-part-type="genus" reg="Pleomonodictys">Pleomonodictys</tp:taxon-name-part></tp:taxon-name></italic> Hern.-Restr., J. Mena &amp; Gené</p></tp:treatment-sec><tp:treatment-sec sec-type="notes" id="SECID0E5ZBK"><title>Notes.</title><p><tp:taxon-name><tp:taxon-name-part taxon-name-part-type="family">Pleomonodictydaceae</tp:taxon-name-part></tp:taxon-name> has so far accommodated the two hyphomycetous genera, <italic><tp:taxon-name><tp:taxon-name-part taxon-name-part-type="genus" reg="Pleohelicoon">Pleohelicoon</tp:taxon-name-part></tp:taxon-name></italic> and <italic><tp:taxon-name><tp:taxon-name-part taxon-name-part-type="genus" reg="Pleomonodictys">Pleomonodictys</tp:taxon-name-part></tp:taxon-name></italic> (<xref ref-type="bibr" rid="B17">Hernández-Restrepo et al. 2017</xref>; <xref ref-type="bibr" rid="B28">Jayasiri et al. 2019</xref>), whose sexual morphs are still undetermined. In the present study, <italic><tp:taxon-name><tp:taxon-name-part taxon-name-part-type="genus" reg="Inflatispora">Inflatispora</tp:taxon-name-part></tp:taxon-name></italic> and the novel genus, <italic><tp:taxon-name><tp:taxon-name-part taxon-name-part-type="genus" reg="Robiniigena">Robiniigena</tp:taxon-name-part></tp:taxon-name></italic> are accepted in the family based on the combined <abbrev xmlns:xlink="http://www.w3.org/1999/xlink" xlink:title="nuclear 18S rDNA" id="ABBRID0EL2BK" xlink:type="simple">SSU</abbrev>–<abbrev xmlns:xlink="http://www.w3.org/1999/xlink" xlink:title="nuclear 28S rDNA" id="ABBRID0EP2BK" xlink:type="simple">LSU</abbrev>–<abbrev xmlns:xlink="http://www.w3.org/1999/xlink" xlink:title="nuclear rDNA ITS1-5.8S-ITS2" id="ABBRID0ET2BK" xlink:type="simple">ITS</abbrev>–<italic><abbrev xmlns:xlink="http://www.w3.org/1999/xlink" xlink:title="translation elongation factor 1-alpha" id="ABBRID0EY2BK" xlink:type="simple">tef1-α</abbrev></italic>–<italic><abbrev xmlns:xlink="http://www.w3.org/1999/xlink" xlink:title="RNA polymerase II second largest subunit" id="ABBRID0E42BK" xlink:type="simple">rpb2</abbrev></italic> phylogenetic analyses (Fig. <xref ref-type="fig" rid="F1">1</xref>). Since both genera are known in their sexual morphs, the description of <tp:taxon-name><tp:taxon-name-part taxon-name-part-type="family">Pleomonodictydaceae</tp:taxon-name-part></tp:taxon-name> is amended to include their sexual morphological characteristics.</p></tp:treatment-sec><tp:treatment-sec><!--Section generated to contain objects referenced in tp:taxon-treatment.--><fig id="F1" position="float" orientation="portrait"><object-id xmlns:xlink="http://www.w3.org/1999/xlink" content-type="doi" xlink:type="simple">10.3897/mycokeys.111.135456.figure1</object-id><object-id xmlns:xlink="http://www.w3.org/1999/xlink" content-type="arpha" xlink:type="simple">55624987-7949-55BD-AECE-D04755B53F9B</object-id><label>Figure 1.</label><caption><p>Phylogram generated from maximum likelihood analysis based on <abbrev xmlns:xlink="http://www.w3.org/1999/xlink" xlink:title="nuclear 18S rDNA" id="ABBRID0EQBBK" xlink:type="simple">SSU</abbrev>–<abbrev xmlns:xlink="http://www.w3.org/1999/xlink" xlink:title="nuclear 28S rDNA" id="ABBRID0EUBBK" xlink:type="simple">LSU</abbrev>–<abbrev xmlns:xlink="http://www.w3.org/1999/xlink" xlink:title="nuclear rDNA ITS1-5.8S-ITS2" id="ABBRID0EYBBK" xlink:type="simple">ITS</abbrev>– <italic><abbrev xmlns:xlink="http://www.w3.org/1999/xlink" xlink:title="translation elongation factor 1-alpha" id="ABBRID0E4BBK" xlink:type="simple">tef1-α</abbrev></italic>–<italic><abbrev xmlns:xlink="http://www.w3.org/1999/xlink" xlink:title="RNA polymerase II second largest subunit" id="ABBRID0ECCBK" xlink:type="simple">rpb2</abbrev></italic> combined dataset for the families in <tp:taxon-name><tp:taxon-name-part taxon-name-part-type="suborder">Massarineae</tp:taxon-name-part></tp:taxon-name>. The evolutionary model GTR+I+G was applied as the best-fit model for all the loci. The <abbrev xmlns:xlink="http://www.w3.org/1999/xlink" xlink:title="Bayesian posterior probability" id="ABBRID0ELCBK" xlink:type="simple">BYPP</abbrev> analysis was run for 3 million generations. The tree is rooted with <italic><tp:taxon-name><tp:taxon-name-part taxon-name-part-type="genus" reg="Leptosphaeria">Leptosphaeria</tp:taxon-name-part><tp:taxon-name-part taxon-name-part-type="species" reg="doliolum">doliolum</tp:taxon-name-part></tp:taxon-name></italic> (CBS 505.75) and <italic><tp:taxon-name><tp:taxon-name-part taxon-name-part-type="genus" reg="Stemphylium">Stemphylium</tp:taxon-name-part><tp:taxon-name-part taxon-name-part-type="species" reg="vesicarium">vesicarium</tp:taxon-name-part></tp:taxon-name></italic> (CBS 191.86). Maximum likelihood bootstrap, <abbrev xmlns:xlink="http://www.w3.org/1999/xlink" xlink:title="Maximum likelihood" id="ABBRID0EFDBK" xlink:type="simple">ML</abbrev> BS (≥60%), and <abbrev xmlns:xlink="http://www.w3.org/1999/xlink" xlink:title="Bayesian posterior probability" id="ABBRID0EJDBK" xlink:type="simple">BYPP</abbrev> (≥0.95) supports are respectively shown above or below the branches. Type strains are in bold black, and the novel taxon is in bold red. (-) indicate <abbrev xmlns:xlink="http://www.w3.org/1999/xlink" xlink:title="Maximum likelihood" id="ABBRID0ENDBK" xlink:type="simple">ML</abbrev> BS &lt; 60% or <abbrev xmlns:xlink="http://www.w3.org/1999/xlink" xlink:title="Bayesian posterior probability" id="ABBRID0ERDBK" xlink:type="simple">BYPP</abbrev> &lt; 0.95. TreeBASE submission ID: 31443 (Reviewer access URL: <ext-link xmlns:xlink="http://www.w3.org/1999/xlink" xlink:href="http://purl.org/phylo/treebase/phylows/study/TB2:S31443?x-access-code=8ac9bd9583064274a7dded00c2fa3595&amp;format=html" ext-link-type="uri" xlink:type="simple">http://purl.org/phylo/treebase/phylows/study/TB2:S31443?x-access-code=8ac9bd9583064274a7dded00c2fa3595&amp;format=html</ext-link>)</p></caption><graphic xmlns:xlink="http://www.w3.org/1999/xlink" xlink:href="mycokeys-111-147-g001.jpg" position="float" orientation="portrait" xlink:type="simple" id="oo_1201606.jpg"><uri content-type="original_file" xlink:type="simple">https://binary.pensoft.net/fig/1201606</uri></graphic></fig></tp:treatment-sec><ref-list><ref id="B17"><mixed-citation xmlns:xlink="http://www.w3.org/1999/xlink" xlink:type="simple"><person-group><name name-style="western"><surname>Hernández-Restrepo</surname><given-names>M</given-names></name><name name-style="western"><surname>Gené</surname><given-names>J</given-names></name><name name-style="western"><surname>Castañeda-Ruiz</surname><given-names>RF</given-names></name><name name-style="western"><surname>Mena-Portales</surname><given-names>J</given-names></name><name name-style="western"><surname>Crous</surname><given-names>PW</given-names></name><name name-style="western"><surname>Guarro</surname><given-names>J</given-names></name></person-group> (<year>2017</year>) <article-title>Phylogeny of saprobic microfungi from Southern Europe.</article-title><source>Studies in Mycology</source><volume>86</volume>: <fpage>53</fpage>–<lpage>97</lpage>. <ext-link xlink:href="10.1016/j.simyco.2017.05.002" ext-link-type="doi" xlink:type="simple">https://doi.org/10.1016/j.simyco.2017.05.002</ext-link></mixed-citation></ref><ref id="B28"><mixed-citation xmlns:xlink="http://www.w3.org/1999/xlink" xlink:type="simple"><person-group><name name-style="western"><surname>Jayasiri</surname><given-names>SC</given-names></name><name name-style="western"><surname>Hyde</surname><given-names>KD</given-names></name><name name-style="western"><surname>Jones</surname><given-names>EBG</given-names></name><name name-style="western"><surname>McKenzie</surname><given-names>EHC</given-names></name><name name-style="western"><surname>Jeewon</surname><given-names>R</given-names></name><name name-style="western"><surname>Phillips</surname><given-names>AJL</given-names></name><name name-style="western"><surname>Bhat</surname><given-names>DJ</given-names></name><name name-style="western"><surname>Wanasinghe</surname><given-names>DN</given-names></name><name name-style="western"><surname>Liu</surname><given-names>JK</given-names></name><name name-style="western"><surname>Lu</surname><given-names>YZ</given-names></name><name name-style="western"><surname>Kang</surname><given-names>JC</given-names></name><name name-style="western"><surname>Xu</surname><given-names>J</given-names></name><name name-style="western"><surname>Karunarathna</surname><given-names>SC</given-names></name></person-group> (<year>2019</year>) <article-title>Diversity, morphology and molecular phylogeny of <tp:taxon-name><tp:taxon-name-part taxon-name-part-type="class">Dothideomycetes</tp:taxon-name-part></tp:taxon-name> on decaying wild seed pods and fruits.</article-title><source>Mycosphere</source><volume>10</volume>(<issue>1</issue>): <fpage>1</fpage>–<lpage>186</lpage>. <ext-link xlink:href="10.5943/mycosphere/10/1/1" ext-link-type="doi" xlink:type="simple">https://doi.org/10.5943/mycosphere/10/1/1</ext-link></mixed-citation></ref><ref id="B2"><mixed-citation xmlns:xlink="http://www.w3.org/1999/xlink" xlink:type="simple"><person-group><name name-style="western"><surname>Bao</surname><given-names>DF</given-names></name><name name-style="western"><surname>Hyde</surname><given-names>KD</given-names></name><name name-style="western"><surname>McKenzie</surname><given-names>EH</given-names></name><name name-style="western"><surname>Jeewon</surname><given-names>R</given-names></name><name name-style="western"><surname>Su</surname><given-names>HY</given-names></name><name name-style="western"><surname>Nalumpang</surname><given-names>S</given-names></name><name name-style="western"><surname>Luo</surname><given-names>ZL</given-names></name></person-group> (<year>2021</year>) <article-title>Biodiversity of lignicolous freshwater hyphomycetes from China and Thailand and description of sixteen species.</article-title><source>Journal of <tp:taxon-name><tp:taxon-name-part taxon-name-part-type="kingdom">Fungi</tp:taxon-name-part></tp:taxon-name> (Basel, Switzerland)</source><volume>7</volume>(<issue>8</issue>): <fpage>669</fpage>. <ext-link xlink:href="10.3390/jof7080669" ext-link-type="doi" xlink:type="simple">https://doi.org/10.3390/jof7080669</ext-link></mixed-citation></ref></ref-list></tp:taxon-treatment>
