# Supplementary material for: ﻿Taxonomic novelty in Pleomonodictydaceae and new reports for Ampelomycesquisqualis (Phaeosphaeriaceae), Melomastiamaolanensis and M.oleae (Pleurotremataceae)
Source: MycoKeys. 2024 Dec 17;111:147–80. doi: 10.3897/mycokeys.111.135456 (PMC11669012; doi:10.3897/mycokeys.111.135456)
Supplement: XML Treatment for Robiniigena hyalinospora [file mycokeys.111.135456-treatment4.xml]

<!DOCTYPE tp:taxon-treatment
  PUBLIC "-//TaxonX//DTD Taxonomic Treatment Publishing DTD v0 20100105//EN" "tax-treatment-NSO.dtd">
<tp:taxon-treatment xmlns:tp="http://www.plazi.org/taxpub"><tp:treatment-meta><kwd-group><label>Taxon classification</label><kwd>
                <named-content content-type="kingdom">Fungi</named-content>
              </kwd><kwd>
                <named-content content-type="order">Pleosporales</named-content>
              </kwd><kwd>
                <named-content content-type="family">﻿Pleomonodictydaceae</named-content>
              </kwd></kwd-group><mixed-citation publication-type="journal"><person-group><name><surname>Bundhun</surname><given-names>Digvijayini</given-names></name><name><surname>Jones</surname><given-names>E. B. Gareth</given-names></name><name><surname>Jayawardena</surname><given-names>Ruvishika S.</given-names></name><name><surname>Camporesi</surname><given-names>Erio</given-names></name><name><surname>Wanasinghe</surname><given-names>Dhanushka N.</given-names></name><name><surname>Senanayake</surname><given-names>Indunil C.</given-names></name><name><surname>Thiyagaraja</surname><given-names>Vinodhini</given-names></name><name><surname>Hyde</surname><given-names>Kevin D.</given-names></name></person-group><article-title>﻿Taxonomic novelty in <tp:taxon-name><tp:taxon-name-part taxon-name-part-type="family">Pleomonodictydaceae</tp:taxon-name-part></tp:taxon-name> and new reports for <italic><tp:taxon-name><tp:taxon-name-part taxon-name-part-type="genus" reg="Ampelomyces">Ampelomyces</tp:taxon-name-part><tp:taxon-name-part taxon-name-part-type="species" reg="quisqualis">quisqualis</tp:taxon-name-part></tp:taxon-name></italic> (<tp:taxon-name><tp:taxon-name-part taxon-name-part-type="family">Phaeosphaeriaceae</tp:taxon-name-part></tp:taxon-name>), <italic><tp:taxon-name><tp:taxon-name-part taxon-name-part-type="genus" reg="Melomastia">Melomastia</tp:taxon-name-part><tp:taxon-name-part taxon-name-part-type="species" reg="maolanensis">maolanensis</tp:taxon-name-part></tp:taxon-name></italic> and <italic><tp:taxon-name><tp:taxon-name-part taxon-name-part-type="genus" reg="Melomastia">M.</tp:taxon-name-part><tp:taxon-name-part taxon-name-part-type="species" reg="oleae">oleae</tp:taxon-name-part></tp:taxon-name></italic> (<tp:taxon-name><tp:taxon-name-part taxon-name-part-type="family">Pleurotremataceae</tp:taxon-name-part></tp:taxon-name>)</article-title><source>MycoKeys</source><day>17</day><month>12</month><year>2024</year><volume>111</volume><fpage>147</fpage><lpage>180</lpage><pub-id pub-id-type="doi">10.3897/mycokeys.111.135456</pub-id></mixed-citation></tp:treatment-meta><tp:nomenclature><label>﻿</label><tp:taxon-name>
              <object-id xmlns:xlink="http://www.w3.org/1999/xlink" content-type="arpha" xlink:type="simple">07660425-D973-5A8C-8449-595ECB2FB2BA</object-id>
              <tp:taxon-name-part taxon-name-part-type="genus" reg="Robiniigena">Robiniigena</tp:taxon-name-part>
              <tp:taxon-name-part taxon-name-part-type="species" reg="hyalinospora">hyalinospora</tp:taxon-name-part>
              <object-id xmlns:xlink="http://www.w3.org/1999/xlink" xlink:type="simple">Index Fungorum: IF902256</object-id>
              <object-id xmlns:xlink="http://www.w3.org/1999/xlink" xlink:type="simple">Facesoffungi Number: FoF14885</object-id>
            </tp:taxon-name><tp:taxon-authority>Bundhun, Camporesi &amp; K.D. Hyde</tp:taxon-authority><tp:taxon-status xmlns:xlink="http://www.w3.org/1999/xlink" xlink:type="simple">sp. nov.</tp:taxon-status><xref ref-type="fig" rid="F4">Fig. 4</xref></tp:nomenclature><tp:treatment-sec sec-type="etymology" id="SECID0EHQCK"><title>Etymology.</title><p>The epithet refers to the hyaline ascospores.</p></tp:treatment-sec><tp:treatment-sec sec-type="Holotype" id="SECID0EMQCK"><title>Holotype.</title><p><named-content xmlns:xlink="http://www.w3.org/1999/xlink" content-type="dwc:institutional_code" xlink:title="Mae Fah Luang University Herbarium" xlink:href="http://grbio.org/institution/mae-fah-laung-university" xlink:type="simple">MFLU</named-content> 23-0141</p></tp:treatment-sec><tp:treatment-sec sec-type="description" id="SECID0EXQCK"><title>Description.</title><p><bold><italic>Saprobic</italic></bold> on <italic><tp:taxon-name><tp:taxon-name-part taxon-name-part-type="genus" reg="Robinia">Robinia</tp:taxon-name-part><tp:taxon-name-part taxon-name-part-type="species" reg="pseudoacacia">pseudoacacia</tp:taxon-name-part></tp:taxon-name></italic>. <bold>Sexual morph</bold>: <bold><italic>Ascomata</italic></bold> 320–470 µm high, 250–600 µm diam. (x– = 396 × 471 µm, n = 5), immersed, with black dots present on host surface or erumpent, visible in bark fissures, scattered, solitary or aggregated in a pseudostroma, perithecial, globose to subglobose, usually unilocular, rarely bilocular, brown to dark brown, coriaceous, ostiolate. <bold><italic>Ostiolar neck</italic></bold> 90–110 µm wide, papillate, comprising amorphous hyaline cells. <bold><italic>Peridium</italic></bold> 30–50 µm thick near the apex, 20–35 µm wide at the sides and base, comprising two regions; outer region multi-layered, composed of brown to dark brown, thick-walled cells of <bold><italic>textura angularis</italic></bold>, fusing and becoming indistinguishable from the pseudostroma or host cells towards the outermost side; inner layer made up of lightly pigmented to hyaline cells merging with the pseudoparaphyses. <bold><italic>Pseudoparaphyses</italic></bold> 1.5–2.5 µm wide, numerous, filiform, cellular, branched, indistinctly septate, usually guttulate, surrounding the asci and along the innermost layer of the peridium. <bold><italic>Asci</italic></bold> 80–145(–160) × 15–25 µm (x– = 111.5 × 20.9 µm, n = 15), bitunicate, fissitunicate, 8-spored, hyaline, clavate to cylindric-clavate, straight to slightly curved, thin-walled, short-pedicellate, apically rounded, with an ocular chamber. <bold><italic>Ascospores</italic></bold> (25–)30–40(–45) × 6–10(–12) µm (x– = 36.8 × 8.6 µm, n = 55), overlapping 1–2-seriate, hyaline, narrow to broadly fusiform, straight to slightly curved, 1-euseptate, constricted at the septum, symmetrical or upper cell slightly longer than lower cell, wider upper cell, broad to acute and conically rounded at both ends, smooth-walled, sometimes guttulate, surrounded by a thick or spreading mucilaginous sheath when mature. <bold>Asexual morph</bold>: Not observed.</p><fig id="F4" position="float" orientation="portrait"><object-id xmlns:xlink="http://www.w3.org/1999/xlink" content-type="doi" xlink:type="simple">10.3897/mycokeys.111.135456.figure4</object-id><object-id xmlns:xlink="http://www.w3.org/1999/xlink" content-type="arpha" xlink:type="simple">0DFA96CA-331F-5CC4-A021-EAF2F4283FA5</object-id><label>Figure 4.</label><caption><p><italic><tp:taxon-name><tp:taxon-name-part taxon-name-part-type="genus" reg="Robiniigena">Robiniigena</tp:taxon-name-part><tp:taxon-name-part taxon-name-part-type="species" reg="hyalinospora">hyalinospora</tp:taxon-name-part></tp:taxon-name></italic> (<named-content xmlns:xlink="http://www.w3.org/1999/xlink" content-type="dwc:institutional_code" xlink:title="Mae Fah Luang University Herbarium" xlink:href="http://grbio.org/institution/mae-fah-laung-university" xlink:type="simple">MFLU</named-content> 23-0141, holotype) <bold>a</bold> host substrate <bold>b, c</bold> ascomata on substrate <bold>d</bold> vertical section of an ascoma <bold>e</bold> section of an ostiolar neck <bold>f</bold> peridium <bold>g</bold> pseudoparaphyses <bold>h–k</bold> immature and mature asci <bold>l–q</bold> immature and mature ascospores <bold>r</bold> upper view of colony <bold>s</bold> reverse view of colony. Scale bars: 200 µm (<bold>b</bold>); 400 µm (<bold>c</bold>); 100 µm (<bold>d</bold>); 50 µm (<bold>e, h–k</bold>); 20 µm (<bold>f, l–q</bold>); 3 µm (<bold>g</bold>).</p></caption><graphic xmlns:xlink="http://www.w3.org/1999/xlink" xlink:href="mycokeys-111-147-g004.jpg" position="float" orientation="portrait" xlink:type="simple" id="oo_1201609.jpg"><uri content-type="original_file" xlink:type="simple">https://binary.pensoft.net/fig/1201609</uri></graphic></fig></tp:treatment-sec><tp:treatment-sec sec-type="description" id="SECID0EIUCK"><title>Culture characteristics.</title><p>Ascospores germinated on <abbrev xmlns:xlink="http://www.w3.org/1999/xlink" xlink:title="water agar" id="ABBRID0EOUCK" xlink:type="simple">WA</abbrev> within 24 hr. Colony on <abbrev xmlns:xlink="http://www.w3.org/1999/xlink" xlink:title="potato dextrose agar" id="ABBRID0ESUCK" xlink:type="simple">PDA</abbrev>, reaching 2 cm diam. after 15 days at 25 °C; above view dark grey in the middle and pale grey edges, dense, circular, umbonate, surface rough, radially furrowed, fimbriate; reverse dark brown, radiating outwardly.</p></tp:treatment-sec><tp:treatment-sec sec-type="material" id="SECID0EWUCK"><title>Material examined.</title><p>Italy • Padova, near Torreglia; on dead aerial branches of <italic><tp:taxon-name><tp:taxon-name-part taxon-name-part-type="genus" reg="Robinia">Robinia</tp:taxon-name-part><tp:taxon-name-part taxon-name-part-type="species" reg="pseudoacacia">pseudoacacia</tp:taxon-name-part></tp:taxon-name></italic>, 18 Nov 2021, E. Camporesi IT 4807 (holotype <named-content xmlns:xlink="http://www.w3.org/1999/xlink" content-type="dwc:institutional_code" xlink:title="Mae Fah Luang University Herbarium" xlink:href="http://grbio.org/institution/mae-fah-laung-university" xlink:type="simple">MFLU</named-content> 23-0141), ex-type culture <named-content xmlns:xlink="http://www.w3.org/1999/xlink" content-type="dwc:institutional_code" xlink:title="Mae Fah Luang University Culture Collection" xlink:href="http://grbio.org/institution/mae-fah-luang-university-culture-collection" xlink:type="simple">MFLUCC</named-content> 23-0074.</p></tp:treatment-sec><tp:treatment-sec sec-type="notes" id="SECID0ERVCK"><title>Notes.</title><p><italic><tp:taxon-name><tp:taxon-name-part taxon-name-part-type="genus" reg="Robiniigena">Robiniigena</tp:taxon-name-part><tp:taxon-name-part taxon-name-part-type="species" reg="hyalinospora">hyalinospora</tp:taxon-name-part></tp:taxon-name></italic> resembles <italic><tp:taxon-name><tp:taxon-name-part taxon-name-part-type="genus" reg="Inflatispora">Inflatispora</tp:taxon-name-part><tp:taxon-name-part taxon-name-part-type="species" reg="pseudostromatica">pseudostromatica</tp:taxon-name-part></tp:taxon-name></italic> by its globose to sub-globose ascomata, short-pedicellate asci, and ascospores whose upper cells are comparatively broader than the lower part (<xref ref-type="bibr" rid="B80">Zhang et al. 2011</xref>). The ascomata of <italic><tp:taxon-name><tp:taxon-name-part taxon-name-part-type="genus" reg="Robiniigena">R.</tp:taxon-name-part><tp:taxon-name-part taxon-name-part-type="species" reg="hyalinospora">hyalinospora</tp:taxon-name-part></tp:taxon-name></italic> are however, coriaceous and occur in a pseudostroma mainly when they are aggregated, while the ascomata of <italic><tp:taxon-name><tp:taxon-name-part taxon-name-part-type="genus" reg="Inflatispora">I.</tp:taxon-name-part><tp:taxon-name-part taxon-name-part-type="species" reg="pseudostromatica">pseudostromatica</tp:taxon-name-part></tp:taxon-name></italic> are hard and form under a black pseudostroma both when the ascomata are solitary or occur in groups (<xref ref-type="bibr" rid="B80">Zhang et al. 2011</xref>). Furthermore, <italic><tp:taxon-name><tp:taxon-name-part taxon-name-part-type="genus" reg="Robiniigena">R.</tp:taxon-name-part><tp:taxon-name-part taxon-name-part-type="species" reg="hyalinospora">hyalinospora</tp:taxon-name-part></tp:taxon-name></italic> has narrow to broadly fusiform, 1-euseptate ascospores with conically rounded ends, whereas <italic><tp:taxon-name><tp:taxon-name-part taxon-name-part-type="genus" reg="Inflatispora">I.</tp:taxon-name-part><tp:taxon-name-part taxon-name-part-type="species" reg="pseudostromatica">pseudostromatica</tp:taxon-name-part></tp:taxon-name></italic> comprises narrowly fusiform to nearly cylindrical, 3-septate ascospores with broadly or narrowly rounded ends (<xref ref-type="bibr" rid="B80">Zhang et al. 2011</xref>).</p><p><italic><tp:taxon-name><tp:taxon-name-part taxon-name-part-type="genus" reg="Robiniigena">Robiniigena</tp:taxon-name-part><tp:taxon-name-part taxon-name-part-type="species" reg="hyalinospora">hyalinospora</tp:taxon-name-part></tp:taxon-name></italic> is similar to <italic><tp:taxon-name><tp:taxon-name-part taxon-name-part-type="genus" reg="Inflatispora">I.</tp:taxon-name-part><tp:taxon-name-part taxon-name-part-type="species" reg="caryotae">caryotae</tp:taxon-name-part></tp:taxon-name></italic>, in terms of 1-(eu)septate ascospores with a constricted middle septum and surrounded by a mucilaginous sheath (<xref ref-type="bibr" rid="B69">Tibpromma et al. 2017</xref>). However, <italic><tp:taxon-name><tp:taxon-name-part taxon-name-part-type="genus" reg="Inflatispora">I.</tp:taxon-name-part><tp:taxon-name-part taxon-name-part-type="species" reg="caryotae">caryotae</tp:taxon-name-part></tp:taxon-name></italic> has immersed ascomata while <italic><tp:taxon-name><tp:taxon-name-part taxon-name-part-type="genus" reg="Robiniigena">R.</tp:taxon-name-part><tp:taxon-name-part taxon-name-part-type="species" reg="hyalinospora">hyalinospora</tp:taxon-name-part></tp:taxon-name></italic> has immersed or erumpent ascomata, and the ascospores of <italic><tp:taxon-name><tp:taxon-name-part taxon-name-part-type="genus" reg="Inflatispora">I.</tp:taxon-name-part><tp:taxon-name-part taxon-name-part-type="species" reg="caryotae">caryotae</tp:taxon-name-part></tp:taxon-name></italic> are narrowly fusiform with acute ends while those of <italic><tp:taxon-name><tp:taxon-name-part taxon-name-part-type="genus" reg="Robiniigena">R.</tp:taxon-name-part><tp:taxon-name-part taxon-name-part-type="species" reg="hyalinospora">hyalinospora</tp:taxon-name-part></tp:taxon-name></italic> are narrow to broadly fusiform, with comparatively broader and conically rounded ends. <italic><tp:taxon-name><tp:taxon-name-part taxon-name-part-type="genus" reg="Robiniigena">Robiniigena</tp:taxon-name-part><tp:taxon-name-part taxon-name-part-type="species" reg="hyalinospora">hyalinospora</tp:taxon-name-part></tp:taxon-name></italic>, <italic><tp:taxon-name><tp:taxon-name-part taxon-name-part-type="genus" reg="Inflatispora">I.</tp:taxon-name-part><tp:taxon-name-part taxon-name-part-type="species" reg="caryotae">caryotae</tp:taxon-name-part></tp:taxon-name></italic> and <italic><tp:taxon-name><tp:taxon-name-part taxon-name-part-type="genus" reg="Inflatispora">I.</tp:taxon-name-part><tp:taxon-name-part taxon-name-part-type="species" reg="pseudostromatica">pseudostromatica</tp:taxon-name-part></tp:taxon-name></italic>, are the only taxa in <tp:taxon-name><tp:taxon-name-part taxon-name-part-type="family">Pleomonodictydaceae</tp:taxon-name-part></tp:taxon-name> with known sexual morphs.</p></tp:treatment-sec><ref-list><ref id="B80"><mixed-citation xmlns:xlink="http://www.w3.org/1999/xlink" xlink:type="simple"><person-group><name name-style="western"><surname>Zhang</surname><given-names>Y</given-names></name><name name-style="western"><surname>Fournier</surname><given-names>J</given-names></name><name name-style="western"><surname>Bahkali</surname><given-names>AH</given-names></name><name name-style="western"><surname>Hyde</surname><given-names>KD</given-names></name></person-group> (<year>2011</year>) <article-title><italic><tp:taxon-name><tp:taxon-name-part taxon-name-part-type="genus">Inflatispora</tp:taxon-name-part></tp:taxon-name></italic>, a novel lignicolous genus of <tp:taxon-name><tp:taxon-name-part taxon-name-part-type="order">Pleosporales</tp:taxon-name-part></tp:taxon-name> from France.</article-title><source>Sydowia</source><volume>63</volume>: <fpage>287</fpage>–<lpage>295</lpage>.</mixed-citation></ref><ref id="B69"><mixed-citation xmlns:xlink="http://www.w3.org/1999/xlink" xlink:type="simple"><person-group><name name-style="western"><surname>Tibpromma</surname><given-names>S</given-names></name><name name-style="western"><surname>Hyde</surname><given-names>KD</given-names></name><name name-style="western"><surname>Jeewon</surname><given-names>R</given-names></name><name name-style="western"><surname>Maharachchikumbura</surname><given-names>SSN</given-names></name><name name-style="western"><surname>Liu</surname><given-names>JK</given-names></name><name name-style="western"><surname>Bhat</surname><given-names>DJ</given-names></name><name name-style="western"><surname>Jones</surname><given-names>EBG</given-names></name><name name-style="western"><surname>McKenzie</surname><given-names>EHC</given-names></name><name name-style="western"><surname>Camporesi</surname><given-names>E</given-names></name><name name-style="western"><surname>Bulgakov</surname><given-names>TS</given-names></name><name name-style="western"><surname>Doilom</surname><given-names>M</given-names></name><name name-style="western"><surname>de Azevedo</surname><given-names>Santiago ALCM</given-names></name><name name-style="western"><surname>Das</surname><given-names>K</given-names></name><name name-style="western"><surname>Manimohan</surname><given-names>P</given-names></name><name name-style="western"><surname>Gibertoni</surname><given-names>TB</given-names></name><name name-style="western"><surname>Lim</surname><given-names>YW</given-names></name><name name-style="western"><surname>Ekanayaka</surname><given-names>AH</given-names></name><name name-style="western"><surname>Thongbai</surname><given-names>B</given-names></name><name name-style="western"><surname>Lee</surname><given-names>HB</given-names></name><name name-style="western"><surname>Yang</surname><given-names>JB</given-names></name><name name-style="western"><surname>Kirk</surname><given-names>PM</given-names></name><name name-style="western"><surname>Sysouphanthong</surname><given-names>P</given-names></name><name name-style="western"><surname>Singh</surname><given-names>SK</given-names></name><name name-style="western"><surname>Boonmee</surname><given-names>S</given-names></name><name name-style="western"><surname>Dong</surname><given-names>W</given-names></name><name name-style="western"><surname>Raj</surname><given-names>KNA</given-names></name><name name-style="western"><surname>Latha</surname><given-names>KPD</given-names></name><name name-style="western"><surname>Phookamsak</surname><given-names>R</given-names></name><name name-style="western"><surname>Phukhamsakda</surname><given-names>C</given-names></name><name name-style="western"><surname>Konta</surname><given-names>S</given-names></name><name name-style="western"><surname>Jayasiri</surname><given-names>SC</given-names></name><name name-style="western"><surname>Norphanphoun</surname><given-names>C</given-names></name><name name-style="western"><surname>Tennakoon</surname><given-names>DS</given-names></name><name name-style="western"><surname>Li</surname><given-names>JF</given-names></name><name name-style="western"><surname>Dayarathne</surname><given-names>MC</given-names></name><name name-style="western"><surname>Perera</surname><given-names>RH</given-names></name><name name-style="western"><surname>Xiao</surname><given-names>Y</given-names></name><name name-style="western"><surname>Wanasinghe</surname><given-names>DN</given-names></name><name name-style="western"><surname>Senanayake</surname><given-names>IC</given-names></name><name name-style="western"><surname>Goonasekara</surname><given-names>ID</given-names></name><name name-style="western"><surname>de Silva</surname><given-names>NI</given-names></name><name name-style="western"><surname>Mapook</surname><given-names>A</given-names></name><name name-style="western"><surname>Jayawardena</surname><given-names>RS</given-names></name><name name-style="western"><surname>Dissanayake</surname><given-names>AJ</given-names></name><name name-style="western"><surname>Manawasinghe</surname><given-names>IS</given-names></name><name name-style="western"><surname>Chethana</surname><given-names>KWT</given-names></name><name name-style="western"><surname>Luo</surname><given-names>ZL</given-names></name><name name-style="western"><surname>Hapuarachchi</surname><given-names>KK</given-names></name><name name-style="western"><surname>Baghela</surname><given-names>A</given-names></name><name name-style="western"><surname>Soares</surname><given-names>AM</given-names></name><name name-style="western"><surname>Vizzini</surname><given-names>A</given-names></name><name name-style="western"><surname>Meiras-Ottoni</surname><given-names>A</given-names></name><name name-style="western"><surname>Mešić</surname><given-names>A</given-names></name><name name-style="western"><surname>Dutta</surname><given-names>AK</given-names></name><name name-style="western"><surname>de Souza</surname><given-names>CAF</given-names></name><name name-style="western"><surname>Richter</surname><given-names>C</given-names></name><name name-style="western"><surname>Lin</surname><given-names>CG</given-names></name><name name-style="western"><surname>Chakrabarty</surname><given-names>D</given-names></name><name name-style="western"><surname>Daranagama</surname><given-names>DA</given-names></name><name name-style="western"><surname>Lima</surname><given-names>DX</given-names></name><name name-style="western"><surname>Chakraborty</surname><given-names>D</given-names></name><name name-style="western"><surname>Ercole</surname><given-names>E</given-names></name><name name-style="western"><surname>Wu</surname><given-names>F</given-names></name><name name-style="western"><surname>Simonini</surname><given-names>G</given-names></name><name name-style="western"><surname>Vasquez</surname><given-names>G</given-names></name><name name-style="western"><surname>da</surname><given-names>Silva GA</given-names></name><name name-style="western"><surname>Plautz</surname><given-names>Jr HL</given-names></name><name name-style="western"><surname>Ariyawansa</surname><given-names>HA</given-names></name><name name-style="western"><surname>Lee</surname><given-names>H</given-names></name><name name-style="western"><surname>Kušan</surname><given-names>I</given-names></name><name name-style="western"><surname>Song</surname><given-names>J</given-names></name><name name-style="western"><surname>Sun</surname><given-names>J</given-names></name><name name-style="western"><surname>Karmakar</surname><given-names>J</given-names></name><name name-style="western"><surname>Hu</surname><given-names>K</given-names></name><name name-style="western"><surname>Semwal</surname><given-names>KC</given-names></name><name name-style="western"><surname>Thambugala</surname><given-names>KM</given-names></name><name name-style="western"><surname>Voigt</surname><given-names>K</given-names></name><name name-style="western"><surname>Acharya</surname><given-names>K</given-names></name><name name-style="western"><surname>Rajeshkumar</surname><given-names>KC</given-names></name><name name-style="western"><surname>Ryvarden</surname><given-names>L</given-names></name><name name-style="western"><surname>Jadan</surname><given-names>M</given-names></name><name name-style="western"><surname>Hosen</surname><given-names>MI</given-names></name><name name-style="western"><surname>Mikšík</surname><given-names>M</given-names></name><name name-style="western"><surname>Samarakoon</surname><given-names>MC</given-names></name><name name-style="western"><surname>Wijayawardene</surname><given-names>NN</given-names></name><name name-style="western"><surname>Kim</surname><given-names>NK</given-names></name><name name-style="western"><surname>Matočec</surname><given-names>N</given-names></name><name name-style="western"><surname>Singh</surname><given-names>PN</given-names></name><name name-style="western"><surname>Tian</surname><given-names>Q</given-names></name><name name-style="western"><surname>Bhatt</surname><given-names>RP</given-names></name><name name-style="western"><surname>de Oliveira</surname><given-names>RJV</given-names></name><name name-style="western"><surname>Tulloss</surname><given-names>RE</given-names></name><name name-style="western"><surname>Aamir</surname><given-names>S</given-names></name><name name-style="western"><surname>Kaewchai</surname><given-names>S</given-names></name><name name-style="western"><surname>Svetasheva</surname><given-names>STY</given-names></name><name name-style="western"><surname>Nguyen</surname><given-names>TTT</given-names></name><name name-style="western"><surname>Antonín</surname><given-names>V</given-names></name><name name-style="western"><surname>Li</surname><given-names>WJ</given-names></name><name name-style="western"><surname>Wang</surname><given-names>Y</given-names></name><name name-style="western"><surname>Indoliya</surname><given-names>Y</given-names></name><name name-style="western"><surname>Tkalčec</surname><given-names>Z</given-names></name><name name-style="western"><surname>Elgorban</surname><given-names>AM</given-names></name><name name-style="western"><surname>Bahkali</surname><given-names>AH</given-names></name><name name-style="western"><surname>Tang</surname><given-names>AMC</given-names></name><name name-style="western"><surname>Su</surname><given-names>HY</given-names></name><name name-style="western"><surname>Zhang</surname><given-names>H</given-names></name><name name-style="western"><surname>Promputtha</surname><given-names>I</given-names></name><name name-style="western"><surname>Luangsa-ard</surname><given-names>J</given-names></name><name name-style="western"><surname>Xu</surname><given-names>JC</given-names></name><name name-style="western"><surname>Yan</surname><given-names>J</given-names></name><name name-style="western"><surname>Chuan</surname><given-names>KJ</given-names></name><name name-style="western"><surname>Stadler</surname><given-names>M</given-names></name><name name-style="western"><surname>Mortimer</surname><given-names>PE</given-names></name><name name-style="western"><surname>Chomnunti</surname><given-names>P</given-names></name><name name-style="western"><surname>Zhao</surname><given-names>Q</given-names></name><name name-style="western"><surname>Phillips</surname><given-names>AJL</given-names></name><name name-style="western"><surname>Nontachaiyapoom</surname><given-names>S</given-names></name><name name-style="western"><surname>Wen</surname><given-names>TC</given-names></name><name name-style="western"><surname>Karunarathna</surname><given-names>SC</given-names></name></person-group> (<year>2017</year>) <article-title>Fungal diversity notes 491–602: Taxonomic and phylogenetic contributions to fungal taxa.</article-title><source>Fungal Diversity</source><volume>83</volume>(<issue>1</issue>): <fpage>1</fpage>–<lpage>261</lpage>. <ext-link xlink:href="10.1007/s13225-017-0378-0" ext-link-type="doi" xlink:type="simple">https://doi.org/10.1007/s13225-017-0378-0</ext-link></mixed-citation></ref></ref-list></tp:taxon-treatment>
