# Supplementary material for: ﻿Taxonomic novelty in Pleomonodictydaceae and new reports for Ampelomycesquisqualis (Phaeosphaeriaceae), Melomastiamaolanensis and M.oleae (Pleurotremataceae)
Source: MycoKeys. 2024 Dec 17;111:147–80. doi: 10.3897/mycokeys.111.135456 (PMC11669012; doi:10.3897/mycokeys.111.135456)
Supplement: XML Treatment for Ampelomyces quisqualis [file mycokeys.111.135456-treatment5.xml]

<!DOCTYPE tp:taxon-treatment
  PUBLIC "-//TaxonX//DTD Taxonomic Treatment Publishing DTD v0 20100105//EN" "tax-treatment-NSO.dtd">
<tp:taxon-treatment xmlns:tp="http://www.plazi.org/taxpub"><tp:treatment-meta><kwd-group><label>Taxon classification</label><kwd>
                <named-content content-type="kingdom">Fungi</named-content>
              </kwd><kwd>
                <named-content content-type="order">Pleosporales</named-content>
              </kwd><kwd>
                <named-content content-type="family">﻿Pleomonodictydaceae</named-content>
              </kwd></kwd-group><mixed-citation publication-type="journal"><person-group><name><surname>Bundhun</surname><given-names>Digvijayini</given-names></name><name><surname>Jones</surname><given-names>E. B. Gareth</given-names></name><name><surname>Jayawardena</surname><given-names>Ruvishika S.</given-names></name><name><surname>Camporesi</surname><given-names>Erio</given-names></name><name><surname>Wanasinghe</surname><given-names>Dhanushka N.</given-names></name><name><surname>Senanayake</surname><given-names>Indunil C.</given-names></name><name><surname>Thiyagaraja</surname><given-names>Vinodhini</given-names></name><name><surname>Hyde</surname><given-names>Kevin D.</given-names></name></person-group><article-title>﻿Taxonomic novelty in <tp:taxon-name><tp:taxon-name-part taxon-name-part-type="family">Pleomonodictydaceae</tp:taxon-name-part></tp:taxon-name> and new reports for <italic><tp:taxon-name><tp:taxon-name-part taxon-name-part-type="genus" reg="Ampelomyces">Ampelomyces</tp:taxon-name-part><tp:taxon-name-part taxon-name-part-type="species" reg="quisqualis">quisqualis</tp:taxon-name-part></tp:taxon-name></italic> (<tp:taxon-name><tp:taxon-name-part taxon-name-part-type="family">Phaeosphaeriaceae</tp:taxon-name-part></tp:taxon-name>), <italic><tp:taxon-name><tp:taxon-name-part taxon-name-part-type="genus" reg="Melomastia">Melomastia</tp:taxon-name-part><tp:taxon-name-part taxon-name-part-type="species" reg="maolanensis">maolanensis</tp:taxon-name-part></tp:taxon-name></italic> and <italic><tp:taxon-name><tp:taxon-name-part taxon-name-part-type="genus" reg="Melomastia">M.</tp:taxon-name-part><tp:taxon-name-part taxon-name-part-type="species" reg="oleae">oleae</tp:taxon-name-part></tp:taxon-name></italic> (<tp:taxon-name><tp:taxon-name-part taxon-name-part-type="family">Pleurotremataceae</tp:taxon-name-part></tp:taxon-name>)</article-title><source>MycoKeys</source><day>17</day><month>12</month><year>2024</year><volume>111</volume><fpage>147</fpage><lpage>180</lpage><pub-id pub-id-type="doi">10.3897/mycokeys.111.135456</pub-id></mixed-citation></tp:treatment-meta><tp:nomenclature><label>﻿</label><tp:taxon-name>
              <object-id xmlns:xlink="http://www.w3.org/1999/xlink" content-type="arpha" xlink:type="simple">D4B15DF2-0BA7-5B87-B5E4-D7FE19F7F7B5</object-id>
              <tp:taxon-name-part taxon-name-part-type="genus" reg="Ampelomyces">Ampelomyces</tp:taxon-name-part>
              <tp:taxon-name-part taxon-name-part-type="species" reg="quisqualis">quisqualis</tp:taxon-name-part>
              <object-id xmlns:xlink="http://www.w3.org/1999/xlink" xlink:type="simple">Index Fungorum: IF121267</object-id>
              <object-id xmlns:xlink="http://www.w3.org/1999/xlink" xlink:type="simple">Facesoffungi Number: FoF11631</object-id>
            </tp:taxon-name><tp:taxon-authority>Ces., in Klotzsch, Bot. Ztg. 10: 301 (1852)</tp:taxon-authority><xref ref-type="fig" rid="F5">Fig. 5</xref></tp:nomenclature><tp:treatment-sec sec-type="description" id="SECID0EA4CK"><title>Description.</title><p><bold><italic>Saprobic</italic></bold> on stem of <italic><tp:taxon-name><tp:taxon-name-part taxon-name-part-type="genus" reg="Sonchus">Sonchus</tp:taxon-name-part></tp:taxon-name></italic> sp. <bold>Sexual morph</bold>: <bold><italic>Ascomata</italic></bold> 140–180 µm high, 200–260 µm diam. (x– = 159 × 221 µm, n = 5), immersed, appearing as black dots on the host surface, solitary to aggregated, scattered, perithecial, unilocular, globose to subglobose, dark brown, ostiolate. <bold><italic>Ostiole</italic></bold> centric, comprising hyaline cells. <bold><italic>Peridium</italic></bold> 20–30 µm thick near the ostiole, 10–25 µm wide at the sides and 10–20 µm thick at the base, 3–4-layered, outer layer made up of thick-walled, brown cells of <bold><italic>textura angularis</italic></bold>; inner layer made up of thin-walled, pale brown to hyaline cells of <bold><italic>textura angularis</italic></bold>. <bold><italic>Pseudoparaphyses</italic></bold> 1–1.5 µm wide, numerous, hyaline, filiform, branched, septate, cellular, usually guttulate, surrounding the asci. <bold><italic>Asci</italic></bold> 45–65(–68) × 5–7.5 µm (x– = 56.7 × 6.4 µm, n = 40), bitunicate, 8-spored, cylindrical, straight to slightly curved, thin-walled, short-pedicellate, bulbous, with an apical ocular chamber. <bold><italic>Ascospores</italic></bold> 12–17 × 2–4 µm (x– = 15.3 × 3 µm, n = 50), overlapping uni- to bi-seriate, hyaline when immature, sub-hyaline on maturity, fusiform, straight to slightly curved, 2-celled with a median septum, symmetrical or upper cell slightly longer than lower cell, cell above septum slightly enlarged and with round or conical ends, lower cell mostly with round ends, minutely guttulate, sometimes both ends containing hyaline appendages which disappear with age. <bold>Asexual morph</bold>: see <xref ref-type="bibr" rid="B44">Manjunatha et al. (2020)</xref>.</p><fig id="F5" position="float" orientation="portrait"><object-id xmlns:xlink="http://www.w3.org/1999/xlink" content-type="doi" xlink:type="simple">10.3897/mycokeys.111.135456.figure5</object-id><object-id xmlns:xlink="http://www.w3.org/1999/xlink" content-type="arpha" xlink:type="simple">7EAE0241-708F-5550-A59C-F2801F364AC3</object-id><label>Figure 5.</label><caption><p><italic><tp:taxon-name><tp:taxon-name-part taxon-name-part-type="genus" reg="Ampelomyces">Ampelomyces</tp:taxon-name-part><tp:taxon-name-part taxon-name-part-type="species" reg="quisqualis">quisqualis</tp:taxon-name-part></tp:taxon-name></italic> (<named-content xmlns:xlink="http://www.w3.org/1999/xlink" content-type="dwc:institutional_code" xlink:title="Mae Fah Luang University Herbarium" xlink:href="http://grbio.org/institution/mae-fah-laung-university" xlink:type="simple">MFLU</named-content> 23-0142) <bold>a</bold> ascomata on host substrate <bold>b</bold> vertical section of an ascoma <bold>c</bold> section of an ostiole <bold>d</bold> peridium <bold>e</bold> pseudoparaphyses <bold>f–h</bold> asci <bold>i–m</bold> ascospores <bold>n–p</bold> hyaline appendages at both ends of ascospores (shown by arrows). Scale bars: 100 µm (<bold>b</bold>); 50 µm (<bold>c</bold>); 10 µm (<bold>d, i–p</bold>,); 3 µm (<bold>e</bold>); 30 µm (<bold>f–h</bold>).</p></caption><graphic xmlns:xlink="http://www.w3.org/1999/xlink" xlink:href="mycokeys-111-147-g005.jpg" position="float" orientation="portrait" xlink:type="simple" id="oo_1201610.jpg"><uri content-type="original_file" xlink:type="simple">https://binary.pensoft.net/fig/1201610</uri></graphic></fig></tp:treatment-sec><tp:treatment-sec sec-type="material" id="SECID0EOADK"><title>Material examined.</title><p>Italy • Forlì-Cesena, Valico Tre Faggi - Premilcuore; on dead aerial stems of <italic><tp:taxon-name><tp:taxon-name-part taxon-name-part-type="genus" reg="Sonchus">Sonchus</tp:taxon-name-part></tp:taxon-name></italic> sp., 22 Jun 2021, E. Camporesi IT 4713, Herbarium material <named-content xmlns:xlink="http://www.w3.org/1999/xlink" content-type="dwc:institutional_code" xlink:title="Mae Fah Luang University Herbarium" xlink:href="http://grbio.org/institution/mae-fah-laung-university" xlink:type="simple">MFLU</named-content> 23-0142.</p></tp:treatment-sec><tp:treatment-sec sec-type="notes" id="SECID0EABDK"><title>Notes.</title><p>Phylogenetic analyses based on the combined <abbrev xmlns:xlink="http://www.w3.org/1999/xlink" xlink:title="nuclear 28S rDNA" id="ABBRID0EGBDK" xlink:type="simple">LSU</abbrev>–<abbrev xmlns:xlink="http://www.w3.org/1999/xlink" xlink:title="nuclear rDNA ITS1-5.8S-ITS2" id="ABBRID0EKBDK" xlink:type="simple">ITS</abbrev> dataset showed that strain <named-content xmlns:xlink="http://www.w3.org/1999/xlink" content-type="dwc:institutional_code" xlink:title="Mae Fah Luang University Herbarium" xlink:href="http://grbio.org/institution/mae-fah-laung-university" xlink:type="simple">MFLU</named-content> 23-0142 grouped with <italic><tp:taxon-name><tp:taxon-name-part taxon-name-part-type="genus" reg="Ampelomyces">Ampelomyces</tp:taxon-name-part><tp:taxon-name-part taxon-name-part-type="species" reg="quisqualis">quisqualis</tp:taxon-name-part></tp:taxon-name></italic> (AMP, Chillan, BRIP 72107, and CBS 133.32) strains with 100% <abbrev xmlns:xlink="http://www.w3.org/1999/xlink" xlink:title="Maximum likelihood" id="ABBRID0E5BDK" xlink:type="simple">ML</abbrev> BS, 1.00 <abbrev xmlns:xlink="http://www.w3.org/1999/xlink" xlink:title="Bayesian posterior probability" id="ABBRID0ECCDK" xlink:type="simple">BYPP</abbrev> support (Fig. <xref ref-type="fig" rid="F2">2</xref>). While there was no base pair (bp) difference among the three strains of <italic><tp:taxon-name><tp:taxon-name-part taxon-name-part-type="genus" reg="Ampelomyces">A.</tp:taxon-name-part><tp:taxon-name-part taxon-name-part-type="species" reg="quisqualis">quisqualis</tp:taxon-name-part></tp:taxon-name></italic> (Chillan, BRIP 72107 and CBS 133.32) and <named-content xmlns:xlink="http://www.w3.org/1999/xlink" content-type="dwc:institutional_code" xlink:title="Mae Fah Luang University Herbarium" xlink:href="http://grbio.org/institution/mae-fah-laung-university" xlink:type="simple">MFLU</named-content> 23-0142 vis-à-vis the <abbrev xmlns:xlink="http://www.w3.org/1999/xlink" xlink:title="nuclear rDNA ITS1-5.8S-ITS2" id="ABBRID0E1CDK" xlink:type="simple">ITS</abbrev> sequence (based on the aligned untrimmed dataset, including gaps), 1.2% (6/518 bp) difference between <italic><tp:taxon-name><tp:taxon-name-part taxon-name-part-type="genus" reg="Ampelomyces">A.</tp:taxon-name-part><tp:taxon-name-part taxon-name-part-type="species" reg="quisqualis">quisqualis</tp:taxon-name-part></tp:taxon-name></italic> (AMP) and strain <named-content xmlns:xlink="http://www.w3.org/1999/xlink" content-type="dwc:institutional_code" xlink:title="Mae Fah Luang University Herbarium" xlink:href="http://grbio.org/institution/mae-fah-laung-university" xlink:type="simple">MFLU</named-content> 23-0142 was observed. Similarly, there was 0.1% bp (1/876 bp) difference between <italic><tp:taxon-name><tp:taxon-name-part taxon-name-part-type="genus" reg="Ampelomyces">A.</tp:taxon-name-part><tp:taxon-name-part taxon-name-part-type="species" reg="quisqualis">quisqualis</tp:taxon-name-part></tp:taxon-name></italic> (CBS 133.32) and <named-content xmlns:xlink="http://www.w3.org/1999/xlink" content-type="dwc:institutional_code" xlink:title="Mae Fah Luang University Herbarium" xlink:href="http://grbio.org/institution/mae-fah-laung-university" xlink:type="simple">MFLU</named-content> 23-0142 with regards to the <abbrev xmlns:xlink="http://www.w3.org/1999/xlink" xlink:title="nuclear 28S rDNA" id="ABBRID0E5DDK" xlink:type="simple">LSU</abbrev> sequence (no <abbrev xmlns:xlink="http://www.w3.org/1999/xlink" xlink:title="nuclear 28S rDNA" id="ABBRID0ECEDK" xlink:type="simple">LSU</abbrev> sequence data are available for strains AMP, Chillan, and BRIP 72107 in GenBank). A morphological comparison could not be made since our strain was collected in its sexual morph while <italic><tp:taxon-name><tp:taxon-name-part taxon-name-part-type="genus" reg="Ampelomyces">Ampelomyces</tp:taxon-name-part></tp:taxon-name></italic> has so far been reported in its asexual morph. Therefore, the strain <named-content xmlns:xlink="http://www.w3.org/1999/xlink" content-type="dwc:institutional_code" xlink:title="Mae Fah Luang University Herbarium" xlink:href="http://grbio.org/institution/mae-fah-laung-university" xlink:type="simple">MFLU</named-content> 23-0142 is described as the sexual morph of <italic><tp:taxon-name><tp:taxon-name-part taxon-name-part-type="genus" reg="Ampelomyces">A.</tp:taxon-name-part><tp:taxon-name-part taxon-name-part-type="species" reg="quisqualis">quisqualis</tp:taxon-name-part></tp:taxon-name></italic> based on phylogenetic support.</p></tp:treatment-sec><tp:treatment-sec><!--Section generated to contain objects referenced in tp:taxon-treatment.--><fig id="F2" position="float" orientation="portrait"><object-id xmlns:xlink="http://www.w3.org/1999/xlink" content-type="doi" xlink:type="simple">10.3897/mycokeys.111.135456.figure2</object-id><object-id xmlns:xlink="http://www.w3.org/1999/xlink" content-type="arpha" xlink:type="simple">001B25A0-6104-5977-8528-2477477B2D6D</object-id><label>Figure 2.</label><caption><p>Phylogenetic tree generated from RaxML analysis, based on <abbrev xmlns:xlink="http://www.w3.org/1999/xlink" xlink:title="nuclear 28S rDNA" id="ABBRID0EJMBK" xlink:type="simple">LSU</abbrev>–<abbrev xmlns:xlink="http://www.w3.org/1999/xlink" xlink:title="nuclear rDNA ITS1-5.8S-ITS2" id="ABBRID0ENMBK" xlink:type="simple">ITS</abbrev> matrix for <italic><tp:taxon-name><tp:taxon-name-part taxon-name-part-type="genus" reg="Ampelomyces">Ampelomyces</tp:taxon-name-part></tp:taxon-name></italic>. The evolutionary model GTR+I was applied for <abbrev xmlns:xlink="http://www.w3.org/1999/xlink" xlink:title="nuclear 28S rDNA" id="ABBRID0EYMBK" xlink:type="simple">LSU</abbrev>, while GTR+I+G was the best-fit model for <abbrev xmlns:xlink="http://www.w3.org/1999/xlink" xlink:title="nuclear rDNA ITS1-5.8S-ITS2" id="ABBRID0E3MBK" xlink:type="simple">ITS</abbrev>. The <abbrev xmlns:xlink="http://www.w3.org/1999/xlink" xlink:title="Bayesian posterior probability" id="ABBRID0EANBK" xlink:type="simple">BYPP</abbrev> analysis was run for 1 million generations. The tree is rooted with <italic><tp:taxon-name><tp:taxon-name-part taxon-name-part-type="genus" reg="Neosetophoma">Neosetophoma</tp:taxon-name-part><tp:taxon-name-part taxon-name-part-type="species" reg="lonicerae">lonicerae</tp:taxon-name-part></tp:taxon-name></italic> (KUMCC 18-0155). Maximum likelihood bootstrap, <abbrev xmlns:xlink="http://www.w3.org/1999/xlink" xlink:title="Maximum likelihood" id="ABBRID0EPNBK" xlink:type="simple">ML</abbrev> BS (≥60%), and <abbrev xmlns:xlink="http://www.w3.org/1999/xlink" xlink:title="Bayesian posterior probability" id="ABBRID0ETNBK" xlink:type="simple">BYPP</abbrev> (≥0.95) supports are shown above the branches, respectively. The type strain is in bold, and the newly collected strain is in bold red. TreeBASE submission ID: 31444.</p></caption><graphic xmlns:xlink="http://www.w3.org/1999/xlink" xlink:href="mycokeys-111-147-g002.jpg" position="float" orientation="portrait" xlink:type="simple" id="oo_1201607.jpg"><uri content-type="original_file" xlink:type="simple">https://binary.pensoft.net/fig/1201607</uri></graphic></fig></tp:treatment-sec><ref-list><ref id="B44"><mixed-citation xmlns:xlink="http://www.w3.org/1999/xlink" xlink:type="simple"><person-group><name name-style="western"><surname>Manjunatha</surname><given-names>L</given-names></name><name name-style="western"><surname>Singh</surname><given-names>S</given-names></name><name name-style="western"><surname>Ravikumara</surname><given-names>BM</given-names></name><name name-style="western"><surname>Reddy</surname><given-names>GN</given-names></name><name name-style="western"><surname>Senthilkumar</surname><given-names>M</given-names></name></person-group> (<year>2020</year>) <article-title><italic><tp:taxon-name><tp:taxon-name-part taxon-name-part-type="genus">Ampelomyces</tp:taxon-name-part></tp:taxon-name></italic>.</article-title> In: <person-group><name name-style="western"><surname>Amaresan</surname><given-names>N</given-names></name><name name-style="western"><surname>SenthilKumar</surname><given-names>M</given-names></name><name name-style="western"><surname>Annapurna</surname><given-names>K</given-names></name><name name-style="western"><surname>Kumar</surname><given-names>K</given-names></name><name name-style="western"><surname>Sankaranarayanan</surname><given-names>A</given-names></name></person-group> (<role>Eds</role>) <issue-title>Beneficial Microbes in Agro-Ecology.</issue-title><source>Academic Press</source>, <fpage>833</fpage>–<lpage>860</lpage>. <ext-link xlink:href="10.1016/B978-0-12-823414-3.00044-7" ext-link-type="doi" xlink:type="simple">https://doi.org/10.1016/B978-0-12-823414-3.00044-7</ext-link></mixed-citation></ref></ref-list></tp:taxon-treatment>
