# Supplementary material for: ﻿Taxonomic novelty in Pleomonodictydaceae and new reports for Ampelomycesquisqualis (Phaeosphaeriaceae), Melomastiamaolanensis and M.oleae (Pleurotremataceae)
Source: MycoKeys. 2024 Dec 17;111:147–80. doi: 10.3897/mycokeys.111.135456 (PMC11669012; doi:10.3897/mycokeys.111.135456)
Supplement: XML Treatment for Melomastia oleae [file mycokeys.111.135456-treatment7.xml]

<!DOCTYPE tp:taxon-treatment
  PUBLIC "-//TaxonX//DTD Taxonomic Treatment Publishing DTD v0 20100105//EN" "tax-treatment-NSO.dtd">
<tp:taxon-treatment xmlns:tp="http://www.plazi.org/taxpub"><tp:treatment-meta><kwd-group><label>Taxon classification</label><kwd>
                <named-content content-type="kingdom">Fungi</named-content>
              </kwd><kwd>
                <named-content content-type="order">Pleosporales</named-content>
              </kwd><kwd>
                <named-content content-type="family">﻿Pleomonodictydaceae</named-content>
              </kwd></kwd-group><mixed-citation publication-type="journal"><person-group><name><surname>Bundhun</surname><given-names>Digvijayini</given-names></name><name><surname>Jones</surname><given-names>E. B. Gareth</given-names></name><name><surname>Jayawardena</surname><given-names>Ruvishika S.</given-names></name><name><surname>Camporesi</surname><given-names>Erio</given-names></name><name><surname>Wanasinghe</surname><given-names>Dhanushka N.</given-names></name><name><surname>Senanayake</surname><given-names>Indunil C.</given-names></name><name><surname>Thiyagaraja</surname><given-names>Vinodhini</given-names></name><name><surname>Hyde</surname><given-names>Kevin D.</given-names></name></person-group><article-title>﻿Taxonomic novelty in <tp:taxon-name><tp:taxon-name-part taxon-name-part-type="family">Pleomonodictydaceae</tp:taxon-name-part></tp:taxon-name> and new reports for <italic><tp:taxon-name><tp:taxon-name-part taxon-name-part-type="genus" reg="Ampelomyces">Ampelomyces</tp:taxon-name-part><tp:taxon-name-part taxon-name-part-type="species" reg="quisqualis">quisqualis</tp:taxon-name-part></tp:taxon-name></italic> (<tp:taxon-name><tp:taxon-name-part taxon-name-part-type="family">Phaeosphaeriaceae</tp:taxon-name-part></tp:taxon-name>), <italic><tp:taxon-name><tp:taxon-name-part taxon-name-part-type="genus" reg="Melomastia">Melomastia</tp:taxon-name-part><tp:taxon-name-part taxon-name-part-type="species" reg="maolanensis">maolanensis</tp:taxon-name-part></tp:taxon-name></italic> and <italic><tp:taxon-name><tp:taxon-name-part taxon-name-part-type="genus" reg="Melomastia">M.</tp:taxon-name-part><tp:taxon-name-part taxon-name-part-type="species" reg="oleae">oleae</tp:taxon-name-part></tp:taxon-name></italic> (<tp:taxon-name><tp:taxon-name-part taxon-name-part-type="family">Pleurotremataceae</tp:taxon-name-part></tp:taxon-name>)</article-title><source>MycoKeys</source><day>17</day><month>12</month><year>2024</year><volume>111</volume><fpage>147</fpage><lpage>180</lpage><pub-id pub-id-type="doi">10.3897/mycokeys.111.135456</pub-id></mixed-citation></tp:treatment-meta><tp:nomenclature><label>﻿</label><tp:taxon-name>
              <object-id xmlns:xlink="http://www.w3.org/1999/xlink" content-type="arpha" xlink:type="simple">A94CF02E-E848-54B2-9E07-E9AF65738BB4</object-id>
              <tp:taxon-name-part taxon-name-part-type="genus" reg="Melomastia">Melomastia</tp:taxon-name-part>
              <tp:taxon-name-part taxon-name-part-type="species" reg="oleae">oleae</tp:taxon-name-part>
              <object-id xmlns:xlink="http://www.w3.org/1999/xlink" xlink:type="simple">Index Fungorum: IF841500</object-id>
              <object-id xmlns:xlink="http://www.w3.org/1999/xlink" xlink:type="simple">Facesoffungi Number: FoF10534</object-id>
            </tp:taxon-name><tp:taxon-authority>W.L. Li, Maharachch. &amp; Jian K. Liu, Journal of Fungi 8(1, no. 76): 10 (2022)</tp:taxon-authority><xref ref-type="fig" rid="F7">Fig. 7</xref></tp:nomenclature><tp:treatment-sec sec-type="description" id="SECID0EEQDK"><title>Description.</title><p><bold><italic>Saprobic</italic></bold> on dead branches of <italic><tp:taxon-name><tp:taxon-name-part taxon-name-part-type="genus" reg="Duranta">Duranta</tp:taxon-name-part><tp:taxon-name-part taxon-name-part-type="species" reg="erecta">erecta</tp:taxon-name-part></tp:taxon-name></italic>. <bold>Sexual morph</bold>: <bold><italic>Ascomata</italic></bold> 415–420 µm high, 500–520 µm diam. (x– = 418.9 × 511.1 µm, n = 5), visible as black, cone-shaped structures on host surface, usually solitary, scattered, semi-immersed to erumpent, globose to ampulliform, carbonaceous, dark brown to black, ostiolate. <bold><italic>Ostiole</italic></bold> central, dark brown to black, papillate, carbonaceous, periphysate. <bold><italic>Peridium</italic></bold> 18–35 µm diam., comprising two regions in vertical section; outer region carbonaceous, made up of 5–7-layered, thick-walled, brown cells of <bold><italic>textura angularis</italic></bold> to <bold><italic>textura epidermoidea</italic></bold>, innermost region composed of compressed, hyaline cells. <bold><italic>Pseudoparaphyses</italic></bold> 1.5–2.5 µm wide, numerous, filiform, unbranched, sometimes septate. <bold><italic>Asci</italic></bold> 100–180 × 5.5–8 µm (x– = 142.7 × 6.7 µm, n = 22), 8-spored, non fissitunicate, cylindrical, straight to flexuous, rounded at the apex, with a small ocular chamber, short-pedicellate. <bold><italic>Ascospores</italic></bold> 20–25 × 5–6 µm (x– = 22.2 × 5.5 µm, n = 30), uniseriate, hyaline, fusiform, with rounded or obtuse ends, 3-septate, slightly constricted at the septa, guttulate, smooth-walled. <bold>Asexual morph</bold>: Not observed.</p><fig id="F7" position="float" orientation="portrait"><object-id xmlns:xlink="http://www.w3.org/1999/xlink" content-type="doi" xlink:type="simple">10.3897/mycokeys.111.135456.figure7</object-id><object-id xmlns:xlink="http://www.w3.org/1999/xlink" content-type="arpha" xlink:type="simple">60706070-7BFE-5AFC-A46A-4D2D1E47922A</object-id><label>Figure 7.</label><caption><p><italic><tp:taxon-name><tp:taxon-name-part taxon-name-part-type="genus" reg="Melomastia">Melomastia</tp:taxon-name-part><tp:taxon-name-part taxon-name-part-type="species" reg="oleae">oleae</tp:taxon-name-part></tp:taxon-name></italic> (<named-content xmlns:xlink="http://www.w3.org/1999/xlink" content-type="dwc:institutional_code" xlink:title="Mae Fah Luang University Herbarium" xlink:href="http://grbio.org/institution/mae-fah-laung-university" xlink:type="simple">MFLU</named-content> 23-0144) <bold>a</bold> ascomata on the stem of <italic><tp:taxon-name><tp:taxon-name-part taxon-name-part-type="genus" reg="Duranta">Duranta</tp:taxon-name-part><tp:taxon-name-part taxon-name-part-type="species" reg="erecta">erecta</tp:taxon-name-part></tp:taxon-name></italic><bold>b</bold> an ascoma erumpent through the host tissue <bold>c</bold> vertical section of an ascoma <bold>d</bold> peridium <bold>e</bold> pseudoparaphyses <bold>f–h</bold> asci <bold>i–k</bold> ascospores. Scale bars: 200 µm (<bold>c</bold>); 20 µm (<bold>d, i–k</bold>); 5 µm (<bold>e</bold>); 30 µm (<bold>f–h</bold>).</p></caption><graphic xmlns:xlink="http://www.w3.org/1999/xlink" xlink:href="mycokeys-111-147-g007.jpg" position="float" orientation="portrait" xlink:type="simple" id="oo_1201612.jpg"><uri content-type="original_file" xlink:type="simple">https://binary.pensoft.net/fig/1201612</uri></graphic></fig></tp:treatment-sec><tp:treatment-sec sec-type="description" id="SECID0EZTDK"><title>Culture characteristics.</title><p>Colonies on <abbrev xmlns:xlink="http://www.w3.org/1999/xlink" xlink:title="potato dextrose agar" id="ABBRID0E6TDK" xlink:type="simple">PDA</abbrev> reaching 20 mm diam. in 3 weeks at 25 °C. Culture from above circular, regular, entire margin, dense, white; reverse pale brown.</p></tp:treatment-sec><tp:treatment-sec sec-type="material" id="SECID0EDUDK"><title>Material examined.</title><p>Thailand • Chiang Rai, Mae Fah Luang University, Mueang, Tha Sut; on dead stems and twigs of <italic><tp:taxon-name><tp:taxon-name-part taxon-name-part-type="genus" reg="Duranta">Duranta</tp:taxon-name-part><tp:taxon-name-part taxon-name-part-type="species" reg="erecta">erecta</tp:taxon-name-part></tp:taxon-name></italic>, 30 Nov 2021, V. Thiyagraja DB 184, Herbarium material <named-content xmlns:xlink="http://www.w3.org/1999/xlink" content-type="dwc:institutional_code" xlink:title="Mae Fah Luang University Herbarium" xlink:href="http://grbio.org/institution/mae-fah-laung-university" xlink:type="simple">MFLU</named-content> 23-0144, living culture <named-content xmlns:xlink="http://www.w3.org/1999/xlink" content-type="dwc:institutional_code" xlink:title="Mae Fah Luang University Culture Collection" xlink:href="http://grbio.org/institution/mae-fah-luang-university-culture-collection" xlink:type="simple">MFLUCC</named-content> 23-0086.</p></tp:treatment-sec><tp:treatment-sec sec-type="notes" id="SECID0E5UDK"><title>Notes.</title><p>The isolate <named-content xmlns:xlink="http://www.w3.org/1999/xlink" content-type="dwc:institutional_code" xlink:title="Mae Fah Luang University Culture Collection" xlink:href="http://grbio.org/institution/mae-fah-luang-university-culture-collection" xlink:type="simple">MFLUCC</named-content> 23-0086 in the present study is basal to all the strains of <italic><tp:taxon-name><tp:taxon-name-part taxon-name-part-type="genus" reg="Melomastia">M.</tp:taxon-name-part><tp:taxon-name-part taxon-name-part-type="species" reg="oleae">oleae</tp:taxon-name-part></tp:taxon-name></italic> (Fig. <xref ref-type="fig" rid="F3">3</xref>). There was 0.2% (2/986 bp) nucleotide difference in <abbrev xmlns:xlink="http://www.w3.org/1999/xlink" xlink:title="nuclear 18S rDNA" id="ABBRID0EYVDK" xlink:type="simple">SSU</abbrev>, while 0.9% (8/872 bp) in <abbrev xmlns:xlink="http://www.w3.org/1999/xlink" xlink:title="nuclear 28S rDNA" id="ABBRID0E3VDK" xlink:type="simple">LSU</abbrev> and 0.1% (1/894 bp) in <italic><abbrev xmlns:xlink="http://www.w3.org/1999/xlink" xlink:title="translation elongation factor 1-alpha" id="ABBRID0EBWDK" xlink:type="simple">tef1-α</abbrev></italic> between strain <named-content xmlns:xlink="http://www.w3.org/1999/xlink" content-type="dwc:institutional_code" xlink:title="Mae Fah Luang University Culture Collection" xlink:href="http://grbio.org/institution/mae-fah-luang-university-culture-collection" xlink:type="simple">MFLUCC</named-content> 23-0086 and the type strain (CGMCC3.20619) of <italic><tp:taxon-name><tp:taxon-name-part taxon-name-part-type="genus" reg="Melomastia">M.</tp:taxon-name-part><tp:taxon-name-part taxon-name-part-type="species" reg="oleae">oleae</tp:taxon-name-part></tp:taxon-name></italic>. Isolate <named-content xmlns:xlink="http://www.w3.org/1999/xlink" content-type="dwc:institutional_code" xlink:title="Mae Fah Luang University Culture Collection" xlink:href="http://grbio.org/institution/mae-fah-luang-university-culture-collection" xlink:type="simple">MFLUCC</named-content> 23-0086 is morphologically similar to <italic><tp:taxon-name><tp:taxon-name-part taxon-name-part-type="genus" reg="Melomastia">M.</tp:taxon-name-part><tp:taxon-name-part taxon-name-part-type="species" reg="oleae">oleae</tp:taxon-name-part></tp:taxon-name></italic> in terms of ascomata which appear as cone-shaped on the host surface, filiform and unbranched pseudoparaphyses, cylindrical, pedicellate asci and uniseriate, fusiform, 3-septate ascospores. However, the asci and ascospore sizes of the type of <italic><tp:taxon-name><tp:taxon-name-part taxon-name-part-type="genus" reg="Melomastia">M.</tp:taxon-name-part><tp:taxon-name-part taxon-name-part-type="species" reg="oleae">oleae</tp:taxon-name-part></tp:taxon-name></italic> are larger than our collection. Furthermore, the peridium of strain <named-content xmlns:xlink="http://www.w3.org/1999/xlink" content-type="dwc:institutional_code" xlink:title="Mae Fah Luang University Culture Collection" xlink:href="http://grbio.org/institution/mae-fah-luang-university-culture-collection" xlink:type="simple">MFLUCC</named-content> 23-0086 is observed as comprising thick-walled, brown cells of <italic>textura angularis</italic> to <italic>textura epidermoidea</italic> in the outer region and compressed, hyaline cells in the innermost region (Fig. <xref ref-type="fig" rid="F7">7</xref>). The type of <italic><tp:taxon-name><tp:taxon-name-part taxon-name-part-type="genus" reg="Melomastia">M.</tp:taxon-name-part><tp:taxon-name-part taxon-name-part-type="species" reg="oleae">oleae</tp:taxon-name-part></tp:taxon-name></italic> is reported to have a peridium with an outer thick, carbonaceous layer and the inner one made up of 5–6 layers of hyaline cells of <italic>textura angularis</italic> to <italic>textura prismatica</italic> (<xref ref-type="bibr" rid="B36">Li et al. 2022</xref>). Despite these morphological differences, <named-content xmlns:xlink="http://www.w3.org/1999/xlink" content-type="dwc:institutional_code" xlink:title="Mae Fah Luang University Culture Collection" xlink:href="http://grbio.org/institution/mae-fah-luang-university-culture-collection" xlink:type="simple">MFLUCC</named-content> 23-0086 is recognized as <italic><tp:taxon-name><tp:taxon-name-part taxon-name-part-type="genus" reg="Melomastia">M.</tp:taxon-name-part><tp:taxon-name-part taxon-name-part-type="species" reg="oleae">oleae</tp:taxon-name-part></tp:taxon-name></italic> as there is insufficient genetic variation to distinguish it as a different species (<xref ref-type="bibr" rid="B42">Maharachchikumbura et al. 2021</xref>; <xref ref-type="bibr" rid="B53">Pem et al. 2021</xref>). Furthermore, the morphological differences may be due to different hosts and environmental conditions. Therefore, <italic><tp:taxon-name><tp:taxon-name-part taxon-name-part-type="genus" reg="Melomastia">M.</tp:taxon-name-part><tp:taxon-name-part taxon-name-part-type="species" reg="oleae">oleae</tp:taxon-name-part></tp:taxon-name></italic> is herein introduced as a new record from <italic><tp:taxon-name><tp:taxon-name-part taxon-name-part-type="genus" reg="Duranta">Duranta</tp:taxon-name-part><tp:taxon-name-part taxon-name-part-type="species" reg="erecta">erecta</tp:taxon-name-part></tp:taxon-name></italic> in Thailand.</p></tp:treatment-sec><tp:treatment-sec><!--Section generated to contain objects referenced in tp:taxon-treatment.--><fig id="F3" position="float" orientation="portrait"><object-id xmlns:xlink="http://www.w3.org/1999/xlink" content-type="doi" xlink:type="simple">10.3897/mycokeys.111.135456.figure3</object-id><object-id xmlns:xlink="http://www.w3.org/1999/xlink" content-type="arpha" xlink:type="simple">407FB094-A651-5A55-B911-86213197F70A</object-id><label>Figure 3.</label><caption><p>Phylogram generated from maximum likelihood RaxML analysis based on combined <abbrev xmlns:xlink="http://www.w3.org/1999/xlink" xlink:title="nuclear 18S rDNA" id="ABBRID0EGRBK" xlink:type="simple">SSU</abbrev>, <abbrev xmlns:xlink="http://www.w3.org/1999/xlink" xlink:title="nuclear 28S rDNA" id="ABBRID0EKRBK" xlink:type="simple">LSU</abbrev>, and <italic><abbrev xmlns:xlink="http://www.w3.org/1999/xlink" xlink:title="translation elongation factor 1-alpha" id="ABBRID0EPRBK" xlink:type="simple">tef1-α</abbrev></italic> sequence data. The evolutionary model SYM+I+G was chosen as the best-fit model for <abbrev xmlns:xlink="http://www.w3.org/1999/xlink" xlink:title="nuclear 18S rDNA" id="ABBRID0ETRBK" xlink:type="simple">SSU</abbrev> while GTR+I+G was applied for <abbrev xmlns:xlink="http://www.w3.org/1999/xlink" xlink:title="nuclear 28S rDNA" id="ABBRID0EXRBK" xlink:type="simple">LSU</abbrev> and <italic><abbrev xmlns:xlink="http://www.w3.org/1999/xlink" xlink:title="translation elongation factor 1-alpha" id="ABBRID0E3RBK" xlink:type="simple">tef1-α</abbrev></italic>. The <abbrev xmlns:xlink="http://www.w3.org/1999/xlink" xlink:title="Bayesian posterior probability" id="ABBRID0EASBK" xlink:type="simple">BYPP</abbrev> analysis was run for 2 million generations. The tree is artificially rooted with <italic><tp:taxon-name><tp:taxon-name-part taxon-name-part-type="genus" reg="Anisomeridium">Anisomeridium</tp:taxon-name-part><tp:taxon-name-part taxon-name-part-type="species" reg="phaeospermum">phaeospermum</tp:taxon-name-part></tp:taxon-name></italic> (MPN539) and <italic><tp:taxon-name><tp:taxon-name-part taxon-name-part-type="genus" reg="Anisomeridium">A.</tp:taxon-name-part><tp:taxon-name-part taxon-name-part-type="species" reg="ubianum">ubianum</tp:taxon-name-part></tp:taxon-name></italic> (MPN94). Maximum likelihood bootstrap, <abbrev xmlns:xlink="http://www.w3.org/1999/xlink" xlink:title="Maximum likelihood" id="ABBRID0E1SBK" xlink:type="simple">ML</abbrev> BS (≥60%), and <abbrev xmlns:xlink="http://www.w3.org/1999/xlink" xlink:title="Bayesian posterior probability" id="ABBRID0E5SBK" xlink:type="simple">BYPP</abbrev> (≥0.95) are given respectively above or below the branches. Type strains are in bold. The newly generated sequences are indicated in bold red. (-) indicates <abbrev xmlns:xlink="http://www.w3.org/1999/xlink" xlink:title="Maximum likelihood" id="ABBRID0ECTBK" xlink:type="simple">ML</abbrev> BS &lt; 60% or <abbrev xmlns:xlink="http://www.w3.org/1999/xlink" xlink:title="Bayesian posterior probability" id="ABBRID0EGTBK" xlink:type="simple">BYPP</abbrev> &lt; 0.95. TreeBASE submission ID: 31445.</p></caption><graphic xmlns:xlink="http://www.w3.org/1999/xlink" xlink:href="mycokeys-111-147-g003.jpg" position="float" orientation="portrait" xlink:type="simple" id="oo_1201608.jpg"><uri content-type="original_file" xlink:type="simple">https://binary.pensoft.net/fig/1201608</uri></graphic></fig></tp:treatment-sec><ref-list><ref id="B36"><mixed-citation xmlns:xlink="http://www.w3.org/1999/xlink" xlink:type="simple"><person-group><name name-style="western"><surname>Li</surname><given-names>WL</given-names></name><name name-style="western"><surname>Maharachchikumbura</surname><given-names>SS</given-names></name><name name-style="western"><surname>Cheewangkoon</surname><given-names>R</given-names></name><name name-style="western"><surname>Liu</surname><given-names>JK</given-names></name></person-group> (<year>2022</year>) <article-title>Reassessment of <italic><tp:taxon-name><tp:taxon-name-part taxon-name-part-type="genus">Dyfrolomyces</tp:taxon-name-part></tp:taxon-name></italic> and four new species of <italic><tp:taxon-name><tp:taxon-name-part taxon-name-part-type="genus">Melomastia</tp:taxon-name-part></tp:taxon-name></italic> from Olive (<italic><tp:taxon-name><tp:taxon-name-part taxon-name-part-type="genus">Olea</tp:taxon-name-part><tp:taxon-name-part taxon-name-part-type="species">europaea</tp:taxon-name-part></tp:taxon-name></italic>) in Sichuan Province, China.</article-title><source>Journal of <tp:taxon-name><tp:taxon-name-part taxon-name-part-type="kingdom">Fungi</tp:taxon-name-part></tp:taxon-name> (Basel, Switzerland)</source><volume>8</volume>(<issue>1</issue>): <fpage>76</fpage>. <ext-link xlink:href="10.3390/jof8010076" ext-link-type="doi" xlink:type="simple">https://doi.org/10.3390/jof8010076</ext-link></mixed-citation></ref><ref id="B42"><mixed-citation xmlns:xlink="http://www.w3.org/1999/xlink" xlink:type="simple"><person-group><name name-style="western"><surname>Maharachchikumbura</surname><given-names>SSN</given-names></name><name name-style="western"><surname>Chen</surname><given-names>Y</given-names></name><name name-style="western"><surname>Ariyawansa</surname><given-names>HA</given-names></name><name name-style="western"><surname>Hyde</surname><given-names>KD</given-names></name><name name-style="western"><surname>Haelewaters</surname><given-names>D</given-names></name><name name-style="western"><surname>Perera</surname><given-names>RH</given-names></name><name name-style="western"><surname>Samarakoon</surname><given-names>MC</given-names></name><name name-style="western"><surname>Wanasinghe</surname><given-names>DN</given-names></name><name name-style="western"><surname>Bustamante</surname><given-names>DE</given-names></name><name name-style="western"><surname>Liu</surname><given-names>J</given-names></name><name name-style="western"><surname>Lawrence</surname><given-names>DP</given-names></name><name name-style="western"><surname>Cheewangkoon</surname><given-names>R</given-names></name><name name-style="western"><surname>Stadler</surname><given-names>M</given-names></name></person-group> (<year>2021</year>) <article-title>Integrative approaches for species delimitation in <tp:taxon-name><tp:taxon-name-part taxon-name-part-type="phylum">Ascomycota</tp:taxon-name-part></tp:taxon-name>.</article-title><source>Fungal Diversity</source><volume>109</volume>(<issue>1</issue>): <fpage>155</fpage>–<lpage>179</lpage>. <ext-link xlink:href="10.1007/s13225-021-00486-6" ext-link-type="doi" xlink:type="simple">https://doi.org/10.1007/s13225-021-00486-6</ext-link></mixed-citation></ref><ref id="B53"><mixed-citation xmlns:xlink="http://www.w3.org/1999/xlink" xlink:type="simple"><person-group><name name-style="western"><surname>Pem</surname><given-names>D</given-names></name><name name-style="western"><surname>Jeewon</surname><given-names>R</given-names></name><name name-style="western"><surname>Chethana</surname><given-names>KW</given-names></name><name name-style="western"><surname>Hongsanan</surname><given-names>S</given-names></name><name name-style="western"><surname>Doilom</surname><given-names>M</given-names></name><name name-style="western"><surname>Suwannarach</surname><given-names>N</given-names></name><name name-style="western"><surname>Hyde</surname><given-names>KD</given-names></name></person-group> (<year>2021</year>) <article-title>Species concepts of <tp:taxon-name><tp:taxon-name-part taxon-name-part-type="class">Dothideomycetes</tp:taxon-name-part></tp:taxon-name>: Classification, phylogenetic inconsistencies and taxonomic standardization.</article-title><source>Fungal Diversity</source><volume>109</volume>(<issue>1</issue>): <fpage>283</fpage>–<lpage>319</lpage>. <ext-link xlink:href="10.1007/s13225-021-00485-7" ext-link-type="doi" xlink:type="simple">https://doi.org/10.1007/s13225-021-00485-7</ext-link></mixed-citation></ref></ref-list></tp:taxon-treatment>
